# Supplementary material for: Social jetlag is associated with adverse cardiometabolic latent traits in early adolescence: an observational study
Source: Front Endocrinol (Lausanne). 2023 Jul 4;14:1085302. doi: 10.3389/fendo.2023.1085302 (PMC10352840; doi:10.3389/fendo.2023.1085302)
Supplement: Supplementary file 1 [file DataSheet_1.xlsx]

## Sheet: newdata_corrected mistakeWHr_ad
ID	sex	agem	BMI	FATM	WHr	Systol	Diastol	Trigly	ColHDL	HbA1c	PDS_S	sjetlag	gotobedweekend	wakeupwend	totalsleepend	gobedwdays	wupwkday	totalsleepday
A001	2	143	21.3769	16.3	0.523236	111	78	74	2.83333	5.2	1.25	-999	24	-999	-999	19	5.5	10.5
A002	1	142	17.4031	20.65	0.401645	108	78	89	2.78723	5.4	2.4	2.5	22	8	10	21	4	7
A003	2	146	20.1593	8.45	0.420575	97.5	73.5	76	2.28889	5.4	2.75	2.5	23	10	11	21.5	6.5	9
A004	2	146	20.2787	15.1	0.504032	103	74.5	115	3.47917	5.2	2.66667	1.79167	23	8	9	21.5	5.91	8.41
A005	1	142	21.0752	29.9	0.434389	105.5	70.5	124	3.12121	5.3	2.6	3	23	9	10	21	5	8
A006	1	182	20.7616	32.45	0.472566	95.5	68.5	94	3.21739	5.1	3.8	3.16667	24.5	11	10.5	22.83	6.33	7.49
A007	2	182	18.6273	6.05	0.392045	107.5	68.5	73	2.55814	5.8	3	4.83333	25	11	10	21	5.33	8.33
A008	2	172	17.351	10.45	0.423313	105	74.5	68	1.95522	5.2	2.5	0	19.5	9.5	14	23.5	5.5	6
A009	2	176	18.2262	13.8	0.43038	129.5	85	101	2.28846	5.8	2.5	1.5	21.5	8	10.5	21.5	5	7.5
A010	1	179	21.5252	33.5	0.469083	109.5	71	101	2.44286	4.8	3.6	4.25	25	10	9	22	4.5	6.5
A011	2	178	24.8274	22.05	0.504298	124	76	116	2.5102	5.3	3.25	3.25	22.5	9.5	11	21	4.5	7.5
A012	2	178	23.6434	14.9	0.458419	129	76.5	118	2.93182	5.6	3	4	23.5	10.5	11	20.5	5.5	9
A013	1	142	15.179	10.1	0.381246	93	65.5	82	2.75362	5.8	1.5	2.25	24.5	7	6.5	23	4	5
A014	1	175	30.8485	45.9	0.601525	119	81.5	276	5.11111	6.1	2.8	3.75	23	9.5	11.5	20.5	4.5	8
A015	2	141	24.4805	31.55	0.527911	107.5	75	91	2.80645	5.1	1.33333	4.25	24	11.5	11.5	21	6	9
A016	2	166	17.306	-999	0.442211	97.5	62.5	65	1.77143	5.9	2.33333	6.16667	27.83	13.5	9.4	24	5	5
A017	1	168	21.1657	32.15	0.452632	103.5	80	80	2.31481	5	3	4	26	10	8	23	5	6
A018	2	181	15.7699	-999	0.399351	105	70	74	2.60784	5.6	2.5	2.79167	23	9.5	10.5	22	4.92	6.92
A019	1	150	22.6846	31.1	0.429967	106	57	117	3.68889	5.3	3.2	3	23	7	8	20	4	8
A020	2	138	16.7416	-999	0.458404	109.5	66.5	97	2.78571	5.5	1.5	3.08333	24	8.5	8.5	21	5.33	8.33
A021	1	139	16.5902	16.8	0.453097	99.5	76	102	2.38158	5.4	2	1.66667	21	7	10	20	4.67	8.67
A022	2	147	19.5427	12.85	0.500808	120.5	86	92	2.5	5.1	2	2	21	8	11	20	5	9
A023	1	150	19.8878	25.65	0.468152	101	69.5	150	4.5	5.7	2	2.08333	22	8	10	20.5	5.33	8.83
A024	2	177	-999	-999	-999	-999	-999	-999	-999	-999	2.75	6.25	28.5	12	7.3	22	6	8
A025	1	148	31.1759	43.35	0.587097	131.5	77	182	3.70968	5.1	2.2	3.5	24.5	11	10.05	22	6.5	8.5
A026	2	160	23.0379	14.9	0.476879	115	66.5	199	3.28205	5	1.75	-999	-999	11	-999	23	6.5	7.5
A027	1	176	20.1533	30.5	0.414562	116	73.5	69	2.07547	5.6	3.2	3.5	22	10	12	21	4	7
A028	2	173	21.7122	18.9	0.433551	99	75	70	2.87805	6	2.75	5.5	25.5	12.5	11	21.5	5.5	8
A029	2	183	28.3983	27.1	0.562674	126.5	73.5	137	4.56098	5.6	2.5	3.25	25.5	9	7.5	22.5	5.5	7
A030	1	175	21.9832	31.75	0.423841	99.5	67.5	64	2.42188	5.3	3.2	3.25	25	8	7	22	4.5	6.5
A031	2	145	28.0646	32.8	0.579245	126.5	71	164	4.34211	5.6	2	1.375	23.5	7	8.5	22.5	5.25	6.75
A032	1	182	23.0476	37.25	0.471617	85.5	64	94	2.33929	5.1	2.8	2.58333	21.33	10.5	12.66	22	5	7
A033	2	183	20.2898	5.65	0.396179	115	78	65	2.19608	5.8	3	6.75	22	12	10	20.5	4	7.5
A034	2	179	-999	-999	-999	-999	-999	-999	-999	-999	2.75	4.5	22	11	9	22.5	5.5	7
A035	2	189	-999	-999	-999	-999	-999	-999	-999	-999	2.25	5.41667	24.5	13	12.5	22	4.67	6.67
A036	1	145	16.1055	16.4	0.3745	99	68	73	2.16176	7.5	2.6	4.33333	23	11.5	12.5	20.5	5.33	8.83
A037	2	178	19.5322	11.35	0.455224	93.5	60.5	71	2.61111	5.2	2	5	27	11	8	23	5	6
A038	2	183	32.7953	38.55	0.621538	120	77.5	177	3.94872	4.7	2.25	4	25.5	10.5	9	22.5	5.5	7
A039	1	183	21.8812	34.15	0.458333	128.5	81	93	3.33333	5	3.8	1.54167	23	9	10	23	5.91	6.91
A040	2	132	26.1224	28.3	0.555556	119.5	66	278	3.30952	4.9	1.75	1.16667	27.5	10	6.5	25	10.17	9.17
A041	2	134	22.0421	19.35	0.482412	103.5	64.5	136	3.65789	-999	2.25	1.5	27	9	6	25	8	7
A042	2	182	23.9482	22.75	0.5	117.5	70.5	97	2.21053	5.1	3.25	5.91667	27.5	13.5	10.5	23.5	5.67	6.17
A043	1	157	27.1419	43.4	0.516418	95	69	103	2.51667	4.9	2.6	4.91667	24	13	13	22	5.17	7.17
A044	2	148	16.1616	10.2	0.375758	113	82	81	3.02222	4.8	3	0.833333	22.5	8	9.5	22.5	6.33	7.83
A045	2	186	21.5455	20.35	0.431937	122.5	72	71	2.44898	4.6	2.5	2.75	26	11	9	25	6.5	5.5
A046	1	176	20.2682	31.05	0.446571	82.5	53	148	3.9375	5.4	3.6	3	24.5	8.5	8	21.5	5.5	8
A047	1	122	17.192	19.05	0.424132	109.5	70	105	3.22414	6.3	2	1	24	8	8	22	8	10
A048	2	183	20.1203	8.75	0.41791	124	71.5	70	2.15686	5	2.5	5.16667	28	11	7	23	5.67	6.67
A049	1	183	19.0315	23.05	0.419591	112	71	72	1.98507	5.3	3.6	-999	23	-999	-999	21.67	5.17	7.84
A050	1	136	21.3106	16.2	0.469388	110	79	153	2.74648	5.6	2	2	25	12	11	24	9	9
A051	1	150	18.3798	23.75	0.428341	91.5	63.5	104	2.94643	5.2	2.4	1.25	25	10	9	23.5	9	9.5
A052	2	147	26.8475	32.6	0.591382	119	71.5	158	3.93182	5.1	2.25	-999	-999	-999	-999	-999	-999	-999
A053	2	145	14.3114	-999	0.40887	82.5	58.5	82	3.17391	5.1	2	0.75	22	8	10	21	7.5	10.5
A054	2	149	18.0584	-999	0.411169	113	72.5	52	2.075	4.9	2.5	1.25	26	13	11	25.5	11	9.5
A055	2	184	20.5571	9.2	0.404321	107	65	87	4.15556	-999	3	5.5	28	14	10	25	6	5
A056	1	184	19.8418	28.15	0.468023	101	64	60	2.65116	5	3.4	4.5	25	10	9	21.5	4.5	7
A057	2	139	24.061	24.25	0.555027	113	72.5	95	2.66667	5.7	2	0.908333	24	8	8	23	7.18	8.18
A058	2	138	17.4815	-999	0.461485	107	66	116	2.72881	5.9	2.5	1.375	25.58	10.33	8.35	23.5	9.67	10.17
A059	2	180	23.5953	21.6	0.453498	119	64	137	2.9375	5.5	2.25	3.91667	24	12	12	22	6.17	8.17
A060	2	137	-999	-999	-999	-999	-999	-999	-999	-999	1.33333	3.08333	27.5	8	4.5	23.83	5.5	5.67
A061	1	143	15.9315	13.6	0.41953	107.5	67.5	109	3.54902	5.2	2.2	2	25	11	10	23	9	10
A062	2	151	16.9178	-999	0.405607	120	74.5	65	3.15385	5.4	2.25	1.75	24.5	10.5	10	22	9.5	11.5
A063	2	150	27.438	33	0.592025	114	88.5	104	4.275	5	2	2	24	13	13	23	10	11
A064	1	154	28.0864	42	0.585075	124.5	84.5	104	3.14545	4.6	3	2.25	26	12	10	23	10.5	11.5
A065	1	130	17.6884	23.95	0.450311	106	64.5	83	2.84091	5.4	2.8	-0.5	21	6	9	20	8	12
A066	2	159	31.8479	36.65	0.649031	113.5	68.5	133	2.34667	5	2.25	-999	24.5	9.5	9	23.5	-999	-999
A067	1	127	24.5628	36.95	0.552632	120.5	71.5	65	1.93651	5.2	1.8	0.5	23.5	8	8.5	22.5	8	9.5
A068	1	164	18.5215	24.9	0.424144	97	65	93	2.20312	5.5	3.4	2.25	23.5	9	9.5	22	6	8
A069	1	177	-999	-999	-999	-999	-999	-999	-999	-999	3.75	4.29167	24.5	11.75	11.15	21.42	6.25	8.83
A070	1	179	22.2403	32.8	0.450263	104.5	68	68	3.23729	5.2	3.4	2	22	9.5	11.5	21	6.5	9.5
A071	1	160	17.4319	20.8	0.389212	101	70.5	59	2.40351	4.7	2.6	1.41667	21.5	8.5	10.5	21.5	5.67	8.17
A072	1	131	20.0915	29.7	0.504768	123	89	74	3.20833	4.8	1.6	-0.375	23.5	8.43	8.48	23.4	9.75	10.15
A073	1	161	22.2418	33.8	0.480485	100.5	61	67	2.70909	5.1	2.4	2.5	23	8	9	21	5	8
A074	2	123	20.0716	11.15	0.522946	100.5	65.5	99	3.875	6	1.25	1	23	6	7	21	6	9
A075	1	178	21.4843	32.15	0.471414	103	60	49	2.23729	5.1	3.6	1.04167	23	8.5	9.5	23	6.4	7.4
A076	1	154	23.5178	39.15	0.558199	88	59	87	3.39474	5	3.8	1.5	21	7	10	21	4	7
A077	1	150	30.0677	44.6	0.599364	105.5	83	93	3.77778	5.4	3	-999	21.5	-999	-999	22	4.67	6.67
A078	2	130	16.3221	-999	0.443262	102	69.5	120	2.78	4.6	2.66667	3.875	24	13.75	13.75	21	9	12
A079	1	121	17.5642	20.8	0.4632	109.5	70	105	2.89655	4.8	1.6	1.2	22.6	11	12.36	22	9	11
A080	2	128	17.9687	-999	0.466983	97.5	60.5	49	1.70455	4.5	1	-0.375	24	8	8	22	10.75	12.75
A081	1	156	20.8348	30.35	0.485207	109	67.5	55	1.81818	6	3.2	-999	-999	9	-999	-999	5	-999
A082	1	123	16.6546	18.15	0.431405	123.5	78.5	79	2.76923	5.1	2	1.875	23.25	13	13.45	22	10.5	12.5
A083	1	150	19.1788	27.8	0.457757	113	70	123	3.54286	5	2.8	2.5	22	11	13	22	6	8
A084	2	148	25.0457	26.6	0.549645	118	79.5	123	3.69048	5.2	2.5	1.25	24	9	9	23.5	7	7.5
A085	2	173	23.7175	23.55	0.500157	105	76.5	85	2.59615	5.3	2.5	-999	26	-999	-999	24	9	9
A086	2	128	17.0273	-999	0.465982	109.5	71	101	1.68919	5.4	1.25	2.66667	24	11	11	22.5	7.16	8.66
A087	1	160	24.6342	38.35	0.549383	100.5	69.5	157	2.72222	5.6	3.2	3.25	24	10.5	10.5	22	6	8
A088	1	149	16.4246	18.1	0.441368	107	81.5	67	3	5	2.2	1.25	21	8	11	20	6.5	9.5
A089	1	124	16.476	16.6	0.427101	101.5	68	137	3.39706	5	2.2	1.80833	26	14	12	25	11.38	10.38
A090	1	149	21.7421	29.7	0.552813	98	70.5	113	4.62162	5.1	2.4	4.70833	24.5	11	10.5	20.5	5.58	9.08
A091	1	131	25.4154	40.6	0.530474	98.5	65.5	141	3.375	4.8	1.25	5.5	24	14	14	20	7	11
A092	2	114	-999	-999	-999	-999	-999	-999	-999	-999	2.25	1.5	22	10	12	20	9	13
A093	1	134	16.0138	12.9	0.410619	88	61	132	3.31579	5.1	1.4	2.5	24	13	13	24	8	8
A094	1	135	16.0129	13.8	0.43447	89.5	62	60	2.62264	5.3	2.4	0.5	25	11	10	24	11	11
A095	1	134	18.9998	26	0.434932	104	76.5	103	2.91111	4.8	3	2.5	24	11	11	22	8	10
A096	1	133	23.49	38.1	0.516295	108.5	70.5	141	4.55882	5.1	1.4	-1	24	9	9	23.5	11.5	12
A097	1	142	17.7167	22.3	0.397994	96	68.5	73	1.75	5.1	3	0	26	9	7	25	10	9
A098	1	145	26.7556	43.7	0.544586	111.5	74	111	2.9661	5	2.8	1.58333	25.5	11	9.5	23.5	9.83	10.43
A099	1	166	24.0412	25.5	0.516157	115.5	75.5	91	2.97959	5.2	3.33333	6.25	28.5	12	7.5	21.5	6.5	9
A100	2	168	26.825	29.85	0.536313	124.5	70.5	201	2.85714	5.7	3.25	1.93333	23.83	8.5	8.7	21.5	6.96	9.46
A101	1	169	28.7689	46.1	0.578539	112.5	68	165	4.57576	5.4	3.4	4.91667	25	13	12	21.5	6.67	9.17
A102	1	136	26.1849	42.2	0.538961	84.5	59	147	3.55263	5.1	3.2	1.5	26	12	10	25	10	9
A103	1	137	24.5962	34.7	0.554422	108	68	67	2.61818	5	2.4	4	25.5	12	10.5	24	5.5	5.5
A104	1	172	28.5812	42.65	-999	102	65	365	5.725	4.8	3	2.5	27	14.5	11.5	26	10.5	8.5
A105	1	166	18.9306	26.3	0.468647	95.5	67	84	2.47692	5.7	3.4	3.5	26	9	7	21	7	10
A106	1	173	27.5197	43.6	0.545595	116.5	79	72	2.31667	5	3.6	1	25	11	10	24	10	10
A107	2	172	20.7381	15.6	0.440391	110	72.5	95	2.6875	5.1	2.75	1.5	25	10	9	23	9	10
A108	2	177	18.3936	7	0.419226	105.5	69	74	2.66667	5.2	2.25	2.625	25.5	10.5	9	22.25	8.5	9.75
A109	2	115	-999	-999	-999	-999	-999	-999	-999	-999	2	3.75	23	12	13	20	7.5	11.5
A110	2	119	15.1109	-999	0.448499	91	59	99	2.09375	4.8	1.5	0.425	20	12.02	8	20	11.17	15.17
A111	2	131	14.7574	-999	0.400411	96.5	68.5	64	2.45238	5.4	1.66667	-0.4	22	8	10	22.33	8.5	10.16
A112	2	166	19.279	9.95	0.432081	111.5	68.5	84	2.87234	4.7	3	1.75	25	11.5	10.5	23	10	11
A113	1	182	17.5264	24	0.389535	113	83.5	121	2.01429	5.1	3.4	2	26	13	11	25	10	9
A114	1	154	22.1661	32.4	0.478009	99	72.5	129	2.91379	5.3	3.2	0.916667	25.5	12	10.5	25.65	10	8.35
A115	2	176	22.9819	16.6	0.494607	107.5	64	82	2.59091	4.9	3.25	2.75	26.5	11.5	9	23.5	9	9.5
A116	1	153	18.0818	23.35	0.443296	110	72.5	54	2.03448	4.2	3.2	1.375	27	11	8	26	9.25	7.25
A117	2	166	19.5949	7.4	0.439596	109	66	67	2.5873	5.5	2.75	-0.708333	24	6.57	6.57	24	8	8
A118	2	117	17.5289	-999	0.441606	105.5	66.5	88	2.59322	5.1	1.33333	0	22	6	8	20	8	12
A119	1	119	16.2001	14.25	0.445765	106	65	72	3.45714	5.7	1.25	0	22	9	11	22	9	11
A120	1	173	23.3775	35.35	0.498072	112	70.5	93	2.37681	5	3	0.5	24	11	11	24	10	10
A121	1	174	25.8855	42.4	0.523435	98	62	118	3.47826	5.3	2.8	1	25	10	9	24	9	9
A122	1	176	19.083	27	0.424407	94	68	77	2.03226	5.6	2.6	-999	25	12	11	-999	10	-999
A123	1	177	21.8183	32.75	0.471557	108	76	149	2.21818	5	3.2	2.75	28	12.5	8.5	25	10	9
A124	1	182	33.9758	43.85	0.320274	98.5	63	71	2.79592	5.2	3	1.5	21	9.5	12.5	21.5	6	8.5
A125	1	175	21.5874	31.35	0.44686	115	78.5	67	2.5	5.9	3.2	1.89167	25	14	13	24.52	10.69	10.17
A126	1	153	-999	-999	-999	-999	-999	-999	-999	-999	4	1	24	10.5	10.5	23.5	9	9.5
A127	1	190	19.8402	30.2	0.475746	110	73.5	55	2.06	5.1	3.2	3.5	25	10	9	23	5	6
A128	1	183	16.1145	17.3	0.381727	86	70	106	2.31111	5.3	3	4.75	26	12	10	23	5.5	6.5
A129	1	156	15.394	-999	0.421198	96.5	68.5	74	2.01754	5.2	1.25	0	23	8.5	9.5	23	8.5	9.5
A130	1	140	21.8721	32.2	0.489822	109	55.5	69	3.0303	5.1	2.4	-0.25	23.5	10	10.5	24	10	10
A131	1	165	24.1551	40.15	0.570175	84.5	66	106	2.4	5.6	2.6	1.25	24.5	9	8.5	23	8	9
A132	2	129	25.8252	32.95	0.562866	105.5	82	124	2.76316	5	1.75	4.25	27	12	9	23.5	7	7.5
A133	2	128	19.0572	8.9	0.464286	103	58	51	3.04545	5.5	1.5	0.666667	22.83	11	12.17	22.5	10	11.5
A134	1	128	15.034	9.3	0.417962	115	79	72	2.23636	5.4	2.4	1.25	23.5	9.5	10	23	7.5	8.5
A135	2	128	17.9076	-999	0.434391	117	90.5	59	3.10204	4.8	1.5	-1.5	22	6	8	21	10	13
A136	1	142	18.098	23.55	0.404858	121.5	86	69	3.15909	6.9	3	2.33333	24	9	9	22	6.33	8.33
A137	2	142	16.4021	15.1	0.436774	109	76.5	103	3.21277	6.5	2	5	25.5	11.5	10	21	6	9
A138	-999	-999	-999	-999	-999	-999	-999	-999	-999	-999	-999	-999	-999	-999	-999	-999	-999	-999
A139	1	174	22.7239	29.45	0.491071	117	78.5	81	3.925	5.6	2.8	4.25	24	12	12	22.5	5	6.5
A140	1	164	18.7425	22.3	0.454545	93	59.5	82	2.58889	5.3	3	3	24	10	10	22	6	8
A141	2	155	19.7366	9	0.442105	105.5	69.5	80	2.90476	5.3	2.5	4.41667	26	13	11	23.5	6.67	7.17
A142	1	125	15.2181	5.75	0.431766	84.5	63	96	2.60274	5.3	2.2	2.21667	24.21	8	7.79	21.11	6.67	9.56
A143	2	129	23.8146	23.95	0.541614	97	68	102	3.44898	4.8	1.75	6.5	26	12	10	20	5	9
A144	2	171	23.0238	21.55	0.470009	104.5	60	70	4.12121	5.3	3	3.5	25	11	10	23	6	7
A145	1	155	37.3352	50.25	0.586557	110	77	134	2.33333	5.5	3.6	2	21	8	11	20	5	9
A146	2	128	18.1672	-999	0.475199	105	69.5	79	2.61364	5.1	1.25	1.54167	28	13	9	26.5	11.42	8.92
A147	-999	112	-999	-999	-999	-999	-999	-999	-999	-999	2	2.5	22	10	12	21	6	9
A148	2	118	13.7057	-999	0.393382	82	64	76	1.8642	5.2	1.25	3.5	28	14	10	24	11	11
A149	2	184	16.9734	15.1	0.38248	94	61.5	86	1.4375	5.1	3.5	4.75	26	13	11	23	6.5	7.5
A150	1	134	-999	-999	-999	-999	-999	-999	-999	-999	1.4	-999	29	10	5	-999	12	-999
A151	1	114	21.0723	9.05	0.504926	90	55	70	3	5.3	2.75	5.25	26	12.5	10.5	22	6	8
A152	1	184	-999	-999	-999	-999	-999	-999	-999	-999	3.6	0.625	23	11.5	12.5	23.25	10	10.75
A153	1	188	24.2545	38.65	0.502311	111.5	67	99	3.38095	5.4	3.8	4.5	26	11	9	22	6	8
A154	1	111	17.2722	19.05	0.499086	102	59	133	2.15	-999	1.8	3	28	8	4	23	7	8
A155	1	177	-999	-999	-999	-999	-999	-999	-999	-999	3.8	2.5	27	12	9	25	9	8
A156	1	177	24.9604	34.35	0.559561	99	65.5	104	3.19444	5.2	2.4	-0.25	24	9	9	24	9.5	9.5
A157	1	181	20.5383	30.25	0.416928	96.5	59.5	71	2.80952	4.6	3.6	1.25	23	10	11	21.5	9	11.5
A158	1	126	15.3388	10.1	0.42	108	63.5	69	3.22727	5	2	-1	22	8	10	23	9	10
A159	2	135	-999	-999	-999	-999	-999	-999	-999	-999	2	2.25	26	11	9	23.5	9	9.5
A160	2	135	24.3448	25.4	0.563859	107	75	169	3.51786	5.4	2.5	3	26.5	14	11.5	25	9.5	8.5
A161	2	115	-999	-999	-999	-999	-999	-999	-999	-999	2.5	3	20	12	16	19	7	12
A162	1	136	14.5032	5.15	0.383502	118.5	99.5	56	3.80435	6	1.8	2.25	24.5	12.5	12	22.5	10	11.5
A163	1	191	17.9412	20.15	0.427942	97.5	75	73	3.06383	4.9	2.8	0	22	9	11	22	9	11
A164	2	152	17.9735	5.7	0.464037	86.5	56	50	2.2561	6.9	2.5	1	22	10	12	22	8	10
A165	2	168	16.9077	-999	0.392074	97.5	74	-999	-999	4.1	1.5	3	24	10	10	22	6	8
A166	1	156	20.3614	29.5	0.473354	99	68	147	2.84615	5.1	3	-1	22	10	12	23	11	12
A167	2	171	23.3662	22.05	0.469157	101	61.5	117	3.76923	4.9	3.25	4.08333	26	13	11	24	6.83	6.83
A168	1	144	25.0389	38.05	0.527546	105	70.5	81	3.29268	5.2	3.4	1.175	23.85	6	6.15	21.5	6	8.5
A169	1	142	20.3623	29.6	0.459512	105.5	64.5	101	3	5.6	2.6	2	23	11	12	22	8	10
A170	1	145	20.7362	29.75	0.447638	103.5	70	250	2.90909	5.4	2.8	1.5	25	12	11	24	10	10
A171	1	138	20.676	30.85	0.479406	99.5	65	88	4.39474	5.7	1.8	1.5	22.5	12	13.5	22	9.5	11.5
A172	1	160	24.1414	35.75	0.485252	92.5	73.5	81	2.43902	5.7	3.2	1	25	10	9	24	9	9
A173	1	178	-999	-999	-999	-999	-999	-999	-999	-999	3.4	1.5	23	9.5	10.5	21	8.5	11.5
A174	1	173	-999	-999	-999	-999	-999	-999	-999	-999	2.4	1	24	10	10	23	9	10
A175	1	178	-999	-999	-999	-999	-999	-999	-999	-999	3	-2	25	5	4	24	10	10
A176	-999	-999	-999	-999	-999	-999	-999	-999	-999	-999	-999	-999	-999	-999	-999	-999	-999	-999
A177	1	176	22.5725	32.85	0.469937	95	62.5	115	2.98113	5.1	2.8	0.125	24.5	10	9.5	24.5	9.75	9.25
A178	1	182	27.0984	45.1	0.532573	109.5	81	66	3	5.1	3.2	3.25	26.5	11.5	9	23.5	8	8.5
A179	1	167	17.8093	21.9	0.432859	95	73.5	49	2.72222	5.1	3.4	-999	-999	-999	-999	-999	-999	-999
A180	1	159	22.5297	34.95	0.500829	95	73.5	73	2.94737	5.2	2.4	0.75	23.5	10.5	11	23	9.5	10.5
A181	1	161	27.0396	42.95	0.562102	111	76	77	3.02	5.5	2.6	3	24	13	13	22	9	11
A182	1	179	24.3496	38.4	0.490196	107	75.5	84	3.74359	5.1	3.2	3.66667	28	15	11	24.67	11	10.33
A183	1	180	27.5781	45.95	0.520312	127	96	78	3.64	4.7	3.2	0.75	25	11.5	10.5	25	10	9
A184	1	163	21.5559	35.1	0.470229	100.5	69	49	2.03774	5.8	3.4	1.5	24	8	8	21	8	11
A185	1	183	15.7022	15.5	0.410104	105.5	76	49	2.32558	4.7	2.8	2.25	26	11	9	24	8.5	8.5
A186	2	152	26.0969	27.75	0.58651	107	70.5	49	3.97561	5.8	2	0.75	24	13	13	24	11.5	11.5
A187	1	145	18.6862	24.8	0.43617	95	66	88	2.5	5	1.6	-0.583333	24.5	10.33	10	24	12	12
A188	1	151	20.2906	29.8	0.453668	104.5	77	-999	-999	-999	3.2	2	26	12	10	25	9	8
A189	1	158	18.6516	25.15	0.398714	116.5	73.5	54	2.35088	5.8	2.75	1.5	24	12	12	24	9	9
A190	1	157	21.3838	30.75	0.444377	99	63	49	2.60417	5	3.2	0.75	22	8	10	22	6.5	8.5
A191	1	178	-999	-999	-999	-999	-999	-999	-999	-999	3.8	1.75	23	9	10	22	6.5	8.5
A192	2	144	16.989	-999	0.430818	100.5	69.5	49	3.02273	5	1.5	-999	24.5	-999	-999	21.5	8.5	11
A193	2	143	29.6481	33.5	0.623091	117.5	80.5	258	6.30303	5.3	1.75	1.25	23.5	10	10.5	22	9	11
A194	2	151	19.389	10.65	0.455755	115	71	92	3.29508	5.5	1.25	1	24	11	11	23	10	12
A195	2	152	24.1969	24.85	0.576214	99	65.5	92	4.14706	4.9	2	1.75	24	10.5	10.5	22	9	11
A196	1	182	20.2749	29.2	0.437098	119.5	67.5	291	3.04255	5.7	3.8	4.5	26	12	10	22	7	9
A197	2	180	18.9947	7.75	0.430091	110	65	194	2.925	5.2	2	2	28	11	7	25	10	9
A198	1	178	20.2447	30.1	0.397037	106.5	68.5	-999	-999	-999	3.2	-999	-999	-999	-999	22	6.5	8.5
A199	1	177	-999	-999	-999	-999	-999	-999	-999	-999	3.6	3.75	26	11	9	23	6.5	7.5
A200	1	152	20.6524	29.75	0.429093	111	70.5	85	3.20833	5	2.8	1.75	24	12.5	12.5	24	9	9
A201	2	183	-999	-999	-999	-999	-999	-999	-999	-999	2.75	3.5	25	10.5	9.5	22.5	6	7.5
A202	1	155	20.64	27.65	0.465869	106	65.5	97	3.38636	4.8	2.8	3.75	25.5	12	10.05	22	8	10
A203	1	159	19.2164	27	0.410665	103.5	65	91	2.95238	4.9	3.8	2.5	25	13	12	24	9	9
A204	2	136	17.7413	-999	0.434197	90	56.5	181	3.69767	5.6	1.25	0.75	24	10	10	22.5	10	11.5
A205	2	149	19.5807	7.4	0.434639	95	61.5	66	3.34	5.6	2	1	25.5	11	9.5	24	10.5	10.5
A206	1	139	16.9895	19	0.407074	95	60.5	105	2.89362	6.6	2.2	4.25	24.67	13.5	12.83	23	6.67	7.67
A207	2	149	15.251	-999	0.379747	107.5	65.5	49	2.7541	-999	2	1.425	26.5	11.75	9.25	25.75	9.65	7.9
A208	1	149	16.0319	16.75	0.39494	116.5	69	88	2.39683	6	2.6	2.5	24	10	10	20.5	8.5	12
A209	1	185	-999	-999	-999	-999	-999	-999	-999	-999	3.8	2.5	23	10	9	22	6	8
A210	1	160	20.8714	30.3	0.461181	99	66	223	2.60714	-999	3.2	3	29	13	8	25.5	10.5	9
A211	2	143	22.0032	17.15	0.502722	116	75	81	4.5	5.9	1.5	-0.5	22.5	8.5	10	22.5	9.5	11
A212	1	148	26.0841	43	0.530772	98.5	73	81	2.6	5.3	2	2	23.5	11.5	12	22.5	8.5	10
A213	2	138	23.5865	24.15	0.525641	89	62.5	156	4.04545	5.6	2	3.98333	24.42	14.55	14.13	22	9	11
A214	1	191	21.5697	21.3	0.480562	107.5	77.5	69	2.97959	4	3.8	4.5	26	13	11	24	6	6
A215	1	187	31.0523	46.3	0.608295	118	80	320	5.65714	5.4	3.4	6	27	12.5	9.5	21	6.5	9.5
A216	2	180	-999	-999	-999	-999	-999	-999	-999	-999	3.25	1.75	23	8	9	21	6.5	9
A217	2	143	26.117	28.05	0.609023	108	69	198	4.5	5.7	2	3	27	9	6	22	8	9.5
A218	1	141	15.4433	13.5	0.357942	106.5	71	69	1.96629	-999	3	0.5	24	11	11	24	10	10
A219	1	142	-999	-999	-999	97	61.5	66	2.96364	5.2	2.8	1.5	23	9	10	22	7	9
A220	1	189	-999	-999	-999	-999	-999	-999	-999	-999	3.4	2.58333	23	11	12	22	6.83	8.83
A221	1	148	21.7916	34.55	0.480461	118	72.5	58	2.61667	5.3	2.6	1.83333	22	9	11	21	6.33	9.33
A222	1	183	25.3324	36.45	0.447165	110.5	75.5	49	-999	5.4	3.6	2	24	10	10	24	6	6
A223	1	162	21.7791	34.7	0.500607	88.5	66.5	72	1.97849	5.2	3.2	2.5	26	10	8	22	9	11
A224	1	139	18.9324	23.55	0.438312	110.5	75.5	95	2.49057	4.5	3	1	25	9	8	24	8	8
A225	2	143	26.004	28.5	0.580014	111	71.5	123	4.26087	5.5	1.25	1.58333	24.5	10.67	10.17	23.25	8.75	9.5
A226	2	185	-999	-999	-999	-999	-999	-999	-999	-999	4	1.91667	24.5	10.5	10	24	7.16	7.16
A227	1	145	18.1159	23.3	0.443342	103	67	98	4.55	5.8	1.6	1.25	23.5	9	9.5	22.5	7.5	10
A228	1	188	23.6875	38.1	0.49183	94	66	53	2.81818	4	3	2.875	26	10.5	8.5	24.5	6.25	5.75
A229	1	140	21.7522	30.9	0.52921	102	66	86	3.21277	5	2	2	26	9	7	23	8	9
A230	1	184	25.2406	41.4	0.507767	116.5	76	49	-999	5.4	4	2.66667	24.5	10	9.5	22	7.16	9.16
A231	1	193	-999	-999	-999	-999	-999	-999	-999	-999	3.8	1.875	23.5	8.25	8.75	21.5	6.5	9
A232	2	147	18.8222	9	0.483333	92.5	62.5	68	2.55357	5	1.5	-2.25	23	7	8	25	9.5	8.5
A233	2	139	21.6381	-999	0.552764	91	59	112	2.70833	-999	2	1.75	25.5	12	10.5	24	10	10
A234	1	188	22.257	29.1	0.490226	90.5	68	-999	-999	5.4	3	3.25	25	11	10	23	6.5	7.5
A235	1	183	19.2647	26.95	0.427402	92	61	-999	-999	5.4	3.4	2	22	8	10	20	6	8
A236	1	182	24.829	37.45	0.517	107.5	65.5	80	2.97826	4.9	3.4	3.66667	26	11	9	23	6.67	7.67
A237	1	188	21.5073	31.7	0.440737	120.5	80.5	49	-999	5.1	3.8	1.5	26	9	7	25	7	6
A238	2	187	-999	-999	-999	-999	-999	-999	-999	-999	3	3.33333	23	11	12	20	7.31	11.31
A239	2	120	15.4734	-999	0.474708	94	64.5	220	3.7907	5.9	2	3.25	24	11	11	21	7.5	10.5
A240	1	153	25.8174	38.15	0.510298	110	74	73	2.35714	5.6	3	1.66667	26	11	9	23	10.67	11.67
A241	2	136	-999	-999	-999	112.5	67	76	3.84483	5.4	2	1	22	9	11	21	8	11
A242	2	191	-999	-999	-999	-999	-999	-999	-999	-999	-999	3.08333	23	12	13	22.5	6.33	7.83
A243	2	197	-999	-999	-999	-999	-999	-999	-999	-999	3.25	3	26	11.5	9.5	25	6.5	5.5
A244	1	183	-999	-999	-999	-999	-999	-999	-999	-999	3.6	3.5	22	13	15	22	6	8
A245	1	186	-999	-999	-999	-999	-999	-999	-999	-999	3.8	3	26	11	9	24	7	7
A246	2	137	17.5057	-999	0.418071	110	70.5	49	1.85938	5.1	1.5	1.5	22	8	10	22	5	7
A247	2	121	21.0156	14.2	0.454382	91.5	63	96	3	5.5	1.5	1.5	25.5	8	6.5	23	7.5	8.5
A248	1	131	28.0002	46.2	0.594576	110.5	76	146	4.36842	5.2	1.2	1.33333	22	8.5	10.5	21.83	6	8.17
A249	2	135	27.2402	28.75	0.563809	120	73.5	85	2.82927	4.2	2	0.875	23	6	7	22	5.25	7.25
A250	2	129	-999	-999	-999	-999	-999	-999	-999	-999	2.5	1.58333	20.5	8.5	11.5	20	5.83	9.83
A251	1	135	21.4993	31.6	0.486623	110	80	97	3.44828	5.1	1.8	2.33333	22.5	8.5	9.5	21	5.33	8.33
A252	-999	-999	29.3406	47.25	0.614355	114	76.5	142	3.58491	5.2	-999	-999	-999	-999	-999	-999	-999	-999
A253	1	184	19.1669	25.6	0.4266	96	62	109	2.96078	5.3	2.8	2.25	27	13	10	25.5	10	8.5
A254	2	149	24.8812	33.55	0.577812	119.5	86	192	5.39286	5.9	1.5	0.25	23	7	8	22	7.5	9.5
A255	1	189	-999	-999	-999	-999	-999	-999	-999	-999	2	1.83333	25	9.5	8.5	24	6.83	6.83
A256	2	179	18.8921	9.8	0.470016	92.5	64	87	3.31429	5.3	2.75	0.5	23.5	12	12.5	24	10.5	10.5
A257	1	156	19.493	27.6	0.443602	92	70	63	2.84783	4.7	2.2	1.75	27	13	10	24.5	12	11.5
A258	1	139	21.7859	34.55	0.469745	104	69.5	76	2.2069	5.3	3.2	1.5	22	12.5	14.5	23	8.5	9.5
A259	1	189	-999	-999	-999	-999	-999	-999	-999	-999	3.4	3.66667	23	12	13	21	6.67	9.67
A260	1	183	-999	-999	-999	-999	-999	-999	-999	-999	3	3	25.5	8	6.5	22	5.5	7.5
A261	1	138	18.2071	19.05	0.423453	118	74.5	84	2.03571	5.7	2.2	1.41667	24.5	10.83	10.33	23.5	9	9.5
A262	2	151	15.2527	-999	0.430406	104.5	71.5	-999	-999	-999	1.33333	-0.416667	22	9	11	23	8.83	9.83
A263	1	162	16.6082	15.9	0.444099	123.5	82.5	87	2.39216	5	2.4	1.25	24.5	10	9.5	23	9	10
A264	1	152	17.3799	21.3	0.429921	103	68.5	49	2.26415	5.4	1.6	-999	-999	-999	-999	-999	-999	-999
A265	1	153	22.4668	32.1	0.505618	96.5	61	72	2.53191	5.2	3.2	3.5	27	14	11	25	9	8
A266	1	176	18.2553	25.6	0.424242	92.5	65	74	2.48214	5.9	2.75	1.5	26	12	10	24.5	10.5	10
A267	-999	-999	19.8923	13.25	0.471061	88	56.5	136	3.19149	5.1	-999	-999	-999	-999	-999	-999	-999	-999
A268	1	167	23.4793	37.2	0.487805	100.5	65	194	3.29268	5	2.8	1	25.5	12	10.5	25	10.5	9.5
A269	1	130	17.6956	20.6	0.409365	97	62	60	2.35185	5.3	1.75	2	25	5	4	21	5	8
A270	2	178	18.061	5.55	0.375037	113.5	70.5	57	2.85714	5.2	2.75	2.25	23.5	9	10.5	23	5	6
A271	2	143	27.1203	34.1	0.567308	135.5	87	192	2.975	5.9	1.75	3.5	27.5	11	7.5	23	8.5	9.5
A272	1	142	19.122	24.5	0.430464	90.5	63.5	-999	-999	-999	2	-0.666667	24.67	8	7.33	26	8	6
A273	-999	-999	20.517	10.1	0.439988	115	67	51	2.73684	5	-999	2.91667	24	9	9	22	5.17	7.17
A274	-999	-999	21.4712	16.6	0.484211	94	62	170	3.62162	4.1	-999	1	21	8	11	21	6	9
A275	2	155	17.3893	5.8	0.418358	106	73	190	4.61538	5.3	2.75	2.33333	27	12	9	24	10.33	10.33
A276	1	148	18.2761	23.6	0.46864	103	54	111	4.27273	6	1.4	1.875	24	11.25	11.25	22.5	9	10.5
A277	1	160	16.7937	17.75	0.397886	112	72	89	3.45	6	3.2	1	24	10	10	23	9	10
A278	2	149	23.873	23.15	0.531211	116	77	134	3.34286	5.2	2	2.25	26.5	13	10.5	25	10	9
A279	2	145	15.4271	-999	0.387558	97.5	66.5	61	2.12	5.5	1.5	-0.5	23.66	8	8.34	23.67	9	9.33
A280	1	142	20.99	28.6	0.486577	91.5	64	73	4.025	4.9	1.6	2.5	24	11	11	20.5	9.5	13
A281	2	185	28.2338	23.8	0.495446	131	74.5	57	3.39535	4.8	2.75	4.5	25	12	11	22.5	5.5	7
A282	-999	-999	-999	-999	-999	-999	-999	-999	-999	-999	-999	-999	-999	-999	-999	-999	-999	-999
A283	-999	-999	-999	-999	-999	-999	-999	-999	-999	-999	-999	-999	-999	-999	-999	-999	-999	-999
A284	1	185	18.4802	19.55	0.380368	84.5	62	49	-999	5.3	2.4	1.08333	26	8	6	24.5	7.31	6.81
A285	2	189	24.4608	20.4	0.469469	107.5	63	52	-999	5.8	3.25	2	25.98	10	8.02	24.5	7.5	7
A286	1	190	-999	-999	-999	-999	-999	-999	-999	-999	3.8	1.5	21.33	8	10.33	21	5.67	8.67
A287	1	187	-999	-999	-999	-999	-999	-999	-999	-999	3.2	0.875	23.33	8	8.67	22	7.58	9.58
